# Supplementary material for: Mercury Bioaccumulation in Benthic Invertebrates: From Riverine Sediments to Higher Trophic Levels
Source: Toxics. 2021 Aug 24;9(9):197. doi: 10.3390/toxics9090197 (PMC8473003; doi:10.3390/toxics9090197)
Supplement: Supplementary file 1 [file toxics-09-00197-s001.zip]

Archive with 1 entries (1 files):
- toxics-1304909-supplementary.pdf
